# Supplementary material for: NSP6 of SARS-CoV-2 Dually Regulates Autophagic–Lysosomal Degradation
Source: Int J Mol Sci. 2025 Apr 14;26(8):3699. doi: 10.3390/ijms26083699 (PMC12028300; doi:10.3390/ijms26083699)
Supplement: Supplementary file 1 [file ijms-26-03699-s001.zip]

Archive with 1 entries (1 files):
- ijms-3575535-supplementary.pdf
